# Supplementary material for: Epithelial–Fibroblast Crosstalk Protects against Acidosis-Induced Inflammatory and Fibrotic Alterations
Source: Biomedicines. 2022 Mar 16;10(3):681. doi: 10.3390/biomedicines10030681 (PMC8945333; doi:10.3390/biomedicines10030681)
Supplement: Supplementary file 1 [file biomedicines-10-00681-s001.zip]

Archive with 1 entries (1 files):
- biomedicines-1624562-supplementary.pdf
